# Supplementary material for: The contribution of breastfeeding to a healthy, secure and sustainable food system for infants and young children: monitoring mothers’ milk production in the food surveillance system of Norway
Source: Public Health Nutr. 2022 Jul 4;25(10):2693–701. doi: 10.1017/S1368980022001495 (PMC9991838; doi:10.1017/S1368980022001495)
Supplement: Supplementary file 1 [file S1368980022001495sup.zip]

Archive with 2 entries (2 files):
- S1368980022001495sup001.docx
- S1368980022001495sup002.docx
